# Supplementary material for: Stable Zinc-Based Metal-Organic Framework Photocatalyst for Effective Visible-Light-Driven Hydrogen Production
Source: Molecules. 2022 Mar 16;27(6):1917. doi: 10.3390/molecules27061917 (PMC8952245; doi:10.3390/molecules27061917)
Supplement: Supplementary file 1 [file molecules-27-01917-s001.zip]

Archive with 1 entries (1 files):
- molecules-1627064-supplementary.pdf
